# Supplementary material for: Association between Statins Administration and Influenza Susceptibility: A Systematic Review and Meta-Analysis of Longitudinal Studies
Source: Viruses. 2024 Feb 10;16(2):278. doi: 10.3390/v16020278 (PMC10893112; doi:10.3390/v16020278)
Supplement: Supplementary file 1 [file viruses-16-00278-s001.zip]

Archive with 1 entries (1 files):
- viruses-2838664-supplementary.pdf
